# Supplementary material for: Hepatitis delta virus-like circular RNAs from diverse metazoans encode conserved hammerhead ribozymes
Source: Virus Evol. 2021 Feb 18;7(1):veab016. doi: 10.1093/ve/veab016 (PMC7936874; doi:10.1093/ve/veab016)
Supplement: veab016_Supplementary_Data [file veab016_supplementary_data.zip]

Archive with 2 entries (2 files):
- Supplementary FigS2_leg.pdf
- Supplementary FigS1_leg.pdf
